# Supplementary material for: Comparative effectiveness of cervical vs thoracic spinal-thrust manipulation for care of cervicogenic headache: A randomized controlled trial
Source: PLoS One. 2024 Mar 29;19(3):e0300737. doi: 10.1371/journal.pone.0300737 (PMC10980233; doi:10.1371/journal.pone.0300737)
Supplement: S1 Data — (XLSX) [file pone.0300737.s002.xlsx]

## Sheet: CSM
Sr. Nu	CGH frequency				CGH pain intensity				CGH disability				Neck pain frequency				Neck pain intensity				Neck pain threshold				Flexion rotation (Right)				Flexion rotation (Left)				Neck disabilty index				Quality of life
Duration	Baseline	4 weeks	8 weeks	6 months	Baseline	4 weeks	8 weeks	6 months	Baseline	4 weeks	8 weeks	6 months	Baseline	4 weeks	8 weeks	6 months	Baseline	4 weeks	8 weeks	6 months	Baseline	4 weeks	8 weeks	6 months	Baseline	4 weeks	8 weeks	6 months	Baseline	4 weeks	8 weeks	6 months	Baseline	4 weeks	8 weeks	6 months	Baseline	4 weeks	8 weeks	6 months
1	14	9	6	2	6	3	2	0	62	42	33	27	21	14	11	3	6	4	3	0	245.3	261.3	278.7	291.6	18.5	26.7	34.7	40.5	31.3	39.3	43.1	49.2	62	42	31	14	30	53	71	85
2	15	10	5	2	6	3	2	1	63	45	35	34	27	17	7	4	8	5	2	1	252.2	271.8	282.8	292.3	32.1	38.9	46.3	50.2	19.2	27.3	33.3	39.2	40	27	19	8	20	43	59	73
3	15	9	6	3	7	2	3	1	57	49	40	27	24	18	9	2	7	5	2	2	281.3	288.3	292	301.5	25.3	30.2	38.6	44	25.1	28.2	39.3	42.3	52	32	25	12	25	49	66	78
4	14	11	7	2	7	2	2	1	58	50	35	25	25	15	8	4	6	5	3	2	273.4	282.1	294.6	302.3	20.9	26.3	32.1	48.2	28.3	32.2	42.8	45.2	55	31	22	11	23	44	70	82
5	16	9	6	4	8	3	3	2	59	48	40	28	23	14	10	3	7	5	2	1	263.4	282.4	289.3	297.7	25.2	36.6	45.3	45.2	23.2	35.1	40.8	44.4	58	40	30	10	28	46	62	77
6	17	9	5	3	7	4	2	1	63	44	38	29	25	16	8	2	8	6	3	1	275.2	282.3	291.5	298.9	24.2	33.4	43.5	42.1	28.3	36.8	38.2	48.7	45	33	25	9	29	52	65	82
7	15	10	5	2	6	2	2	0	61	42	36	31	22	18	9	3	6	4	2	0	264	278.3	289.1	302	29.2	35.2	42.3	48.4	25	32.3	37.9	45.1	48	36	28	10	26	50	66	79
8	14	11	6	3	6	3	3	0	58	41	32	32	25	16	7	4	7	4	3	1	253.3	275.4	292.4	299.4	28.1	32.3	40.2	46.9	27.8	33.2	42.1	42.8	58	38	22	9	24	48	61	75
9	15	10	6	3	7	2	2	1	62	47	35	33	23	14	11	2	6	4	2	2	268.2	281.7	288.3	298.2	30.1	36.4	35.5	41.2	28.3	34	38.2	43.4	55	41	20	11	22	48	64	76
10	17	9	4	2	6	4	2	1	60	48	33	32	22	16	9	3	6	5	3	1	275.3	288	291.2	300.2	23.4	29.1	36.5	48	29.2	35.6	36.4	44.5	44	29	29	12	26	49	68	80

## Sheet: TSM
Sr. Nu	CGH frequency				CGH pain intensity				CGH disability				Neck pain frequency				Neck pain intensity				Neck pain threshold				Flexion rotation (Right)				Flexion rotation (Left)				Neck disabilty index				Quality of life
Duration	Baseline	4 weeks	8 weeks	6 months	Baseline	4 weeks	8 weeks	6 months	Baseline	4 weeks	8 weeks	6 months	Baseline	4 weeks	8 weeks	6 months	Baseline	4 weeks	8 weeks	6 months	Baseline	4 weeks	8 weeks		Baseline	4 weeks	8 weeks	6 months	Baseline	4 weeks	8 weeks	6 months	Baseline	4 weeks	8 weeks	6 months	Baseline	4 weeks	8 weeks	6 months
1	16	14	11	5	7	5	3	2	59	55	47	45	21	19	14	7	8	6	5	3	264.2	272.1	278.8	285.3	25.3	28.4	30.3	35.3	23.3	34.3	36.2	40.2	55	48	39	25	28	44	52	68
2	17	15	10	7	6	5	4	2	63	45	38	34	27	23	14	9	6	5	4	3	273.3	279	282.2	288,4	24.2	27.2	31.3	36.5	28.4	32.3	35.2	39.1	58	46	37	32	29	46	58	66
3	17	16	9	6	6	4	3	3	61	43	40	35	24	22	13	8	8	7	5	4	275	281.8	288.2	291.7	28.6	32.3	36.5	41.5	27.4	32.3	36.3	41.2	52	45	38	30	25	52	62	72
4	15	13	10	5	7	6	4	2	58	49	42	36	25	21	16	8	6	5	4	3	273.5	279.5	284.4	291.2	30.1	32.5	38.5	42.9	28.4	33.1	37.1	41.1	58	44	40	35	23	49	65	71
5	14	16	9	5	6	5	4	2	59	46	40	35	23	20	15	8	7	6	4	3	263.2	271.4	279.3	287.5	23.9	26.3	35.8	40.5	29.2	36.5	40.2	42.1	55	48	42	34	25	45	58	65
6	17	15	10	6	7	4	3	2	63	47	42	38	25	21	17	7	8	7	5	3	275.2	280.3	289	295.4	24.2	27.3	36.2	38.5	28.6	32.1	37.3	43.4	44	39	35	27	23	46	58	69
7	15	14	9	7	6	4	3	2	61	48	43	37	22	19	14	9	6	5	4	3	264.2	272.4	284.3	288.6	29.5	31.6	38.2	42.5	25.3	31.3	35	39	48	42	37	26	28	41	56	64
8	14	13	11	7	6	5	3	1	61	54	46	40	25	21	16	9	6	5	4	3	273.2	279.3	288.4	294.5	23.2	26.1	31.3	37.3	23.2	28.4	34.5	38.1	52	45	39	29	29	39	48	61
9	16	14	9	6	6	5	4	3	58	50	48	41	23	19	15	7	8	7	6	4	263	269.2	277.3	285.5	24	27.1	33.1	36	28.2	32.1	36	40.2	58	49	43	32	25	38	53	68
10	17	14	9	7	6	5	3	2	59	48	43	36	22	18	13	7	6	4	4	2	275.9	282.4	292.3	298.2	29.4	33.5	36	43.6	27.1	34.2	38.3	40.6	55	48	42	29	23	38	45	62

## Sheet: CPT
Sr. Nu	CGH frequency				CGH pain intensity				CGH disability				Neck pain frequency				Neck pain intensity				Neck pain threshold				Flexion rotation (Right)				Flexion rotation (Left)				Neck disabilty index				Quality of life
Duration	Baseline	4 weeks	8 weeks	6 months	Baseline	4 weeks	8 weeks	6 months	Baseline	4 weeks	8 weeks	6 months	Baseline	4 weeks	8 weeks	6 months	Baseline	4 weeks	8 weeks	6 months	Baseline	4 weeks	8 weeks	6 months	Baseline	4 weeks	8 weeks	6 months	Baseline	4 weeks	8 weeks	6 months	Baseline	4 weeks	8 weeks	6 months	Baseline	4 weeks	8 weeks	6 months
1	15	13	10	8	7	5	4	4	63	58	55	52	25	22	20	18	6	5	4	4	264.2	269	277.4	282.4	29.4	32	34.3	37.7	39.9	42.1	43.2	37.2	58	49	44	39	25	38	45	52
2	14	13	12	11	8	6	5	4	61	53	49	44	23	20	16	14	7	6	5	5	253.1	266.4	272.5	278.6	28.1	30.2	32.1	34.3	28.3	30.2	31.3	32.4	55	48	45	41	23	29	37	43
3	15	13	10	9	7	6	5	5	57	52	50	48	22	19	16	15	6	5	5	4	268	277.2	280	283.1	30.2	32.1	34.5	35.9	28.3	28.3	30.3	30.6	48	43	36	30	28	35	42	46
4	16	14	12	11	7	6	5	4	63	58	55	51	25	21	18	16	6	5	5	5	273.2	281.4	285.8	288.8	20.2	24.3	28.4	30.8	25.1	29	32.3	35.1	58	49	41	38	23	29	36	45
5	17	15	13	10	7	5	5	5	61	57	50	45	23	20	18	15	7	5	5	4	263.2	269	274.3	280.1	25.5	28.7	31.3	32.4	23.5	25.1	26.1	28	55	46	39	35	28	36	42	50
6	15	12	11	8	6	5	5	4	61	55	49	46	25	22	17	14	8	7	6	5	273.2	279.4	285	288	30.2	33.2	34.3	35.2	28.1	32.8	34.2	34	45	42	39	35	30	37	42	48
7	15	13	10	9	6	4	4	3	61	59	55	52	22	19	18	16	6	5	4	3	263.2	271.8	278.1	282.5	20.2	24.9	26.2	28.9	25	28.9	31.3	32.3	48	43	39	38	20	28	37	47
8	14	13	11	10	6	5	4	3	61	58	52	47	25	21	18	15	6	5	5	5	275	278.2	281.3	284.3	25	26.2	28	30.3	23.3	25.8	28.7	30.7	62	55	42	34	30	38	45	47
9	15	12	11	9	7	5	4	4	57	53	49	46	23	21	19	17	6	5	4	3	273.1	278	281.1	284.1	25.8	28.7	30.8	31.2	28.5	34.4	35.2	36.2	40	38	35	32	20	32	37	46
10	17	14	12	10	7	5	4	4	58	54	49	45	22	20	18	15	7	6	5	4	263	269.2	273.8	277.8	24.6	26.5	29.5	32.3	25.3	28.7	30.2	32.8	48	44	30	37	24	28	38	45
